# Supplementary material for: Qingda Granule Attenuates Angiotensin II-Induced Renal Apoptosis and Activation of the p53 Pathway
Source: Front Pharmacol. 2022 Feb 10;12:770863. doi: 10.3389/fphar.2021.770863 (PMC8867011; doi:10.3389/fphar.2021.770863)
Supplement: Supplementary file 1 [file Table2.XLSX]

## Sheet: Sheet1
检测结果
20210107-2.skax
2021/1/8 星期五 上午 12:04:59
吸光度 1
波长: 450 nm
板 1
吸光值	1	0	25	50
A	0.1782	0.1927	0.1734	0.2223	0.1616
B	0.1808	3.7687	3.3681	3.8104	0.1686
C	0.1802	3.7498	3.9546	3.7073	0.1692
D	0.1811	3.8903	3.6612	3.5554	0.1724
E	0.1829	3.2932	3.6846	3.4644	0.167
F	0.1763	3.3128	3.6038	3.547	0.1647
G	0.1687	3.4363	3.5518	3.2665	0.1634
H	0.1712	0.1648	0.1856	0.1709	0.1628
样本	1	2	3	4	5
A	空白1	空白1	空白1	空白1	空白1
B	空白1	空白1	空白1	空白1	空白1
C	空白1	空白1	空白1	空白1	空白1
D	空白1	空白1	空白1	空白1	空白1
E	空白1	空白1	空白1	空白1	空白1
F	空白1	空白1	空白1	空白1	空白1
G	空白1	空白1	空白1	空白1	空白1
H	空白1	空白1	空白1	空白1	空白1
Autoloading range A1 - E28
