# Supplementary material for: Qingda Granule Attenuates Angiotensin II-Induced Renal Apoptosis and Activation of the p53 Pathway
Source: Front Pharmacol. 2022 Feb 10;12:770863. doi: 10.3389/fphar.2021.770863 (PMC8867011; doi:10.3389/fphar.2021.770863)
Supplement: Supplementary file 2 [file Table3.XLSX]

## Sheet: Sheet1
bax		Control	AngII	AngII +QDG
	bax1	13854	47872	20602
	bax2	12738	44258	21671
	bax3	14872	46572	24058
bcl2		Control	AngII	AngII +QDG
	BCL2-1	41067	17527	37704
	BCL2-2	43630	17194	32740
	BCL-3	49317	14957	38405
Cleaved-caspase3		Control	AngII	AngII +QDG
	Cleaved-caspase3-1	23627	30714	24346
	Cleaved-caspase3-2	23627	38014	28475
	Cleaved-caspase3-3	23627	37065	30520
Cleaved-caspase9		Control	AngII	AngII +QDG
	Cleaved-caspase9-1	45972	68176	44290
	Cleaved-caspase9-2	53385	71022	53151
	Cleaved-caspase9-3	44821	69304	48656
p53		Control	AngII	AngII +QDG
	p53-1	37068	65265	47834
	p53-2	45568	67174	41268
	p53-3	44273	64512	46530
GAPDH		Control	AngII	AngII +QDG
	GAPDH-1	55641	55430	56503
	GAPDH-2	59436	60769	58234
	GAPDH-3	57395	58532	58836
