# Supplementary material for: Qingda Granule Attenuates Angiotensin II-Induced Renal Apoptosis and Activation of the p53 Pathway
Source: Front Pharmacol. 2022 Feb 10;12:770863. doi: 10.3389/fphar.2021.770863 (PMC8867011; doi:10.3389/fphar.2021.770863)
Supplement: Supplementary file 4 [file Table4.XLSX]

## Sheet: Sheet1
	Label	Area	Mean	StdDev	Min	Max	Median	%Area
1	control-4441-400x0001.tif:Blue	1824108	215.333	23.549	0	244	225	10.274
2	control-4441-400x0002.tif:Blue	1824108	215.174	24.262	0	248	226	11.787
3	control-4441-400x0003.tif:Blue	1824108	203.016	39.166	0	244	220	11.604
4	control-4437-400x0001.tif:Blue	1824108	204.137	36.299	0	245	220	11.067
5	control-4437-400x0002.tif:Blue	1824108	209.584	31.275	0	245	225	10.211
6	control-4437-400x0003.tif:Blue	1824108	205.937	35.819	0	247	222	10.562
7	control-4373-400x0001.tif:Blue	1824108	212.22	23.962	0	243	225	9.441
8	control-4373-400x0002.tif:Blue	1824108	213.104	23.514	0	243	225	9.341
9	control-4373-400x0003.tif:Blue	1824108	214.353	21.572	0	244	225	8.737
10	control-4335-400x0001.tif:Blue	1824108	214.656	22.501	0	245	225	8.637
11	control-4335-400x0002.tif:Blue	1824108	211.84	24.735	0	244	225	10.221
12	control-4335-400x0003.tif:Blue	1824108	210.662	26.016	0	244	222	9.373
13	control-4333-400x0001.tif:Blue	1824108	217.416	21.587	0	247	226	11.518
14	control-4333-400x0002.tif:Blue	1824108	220.316	17.636	0	247	227	10.641
15	control-4333-400x0003.tif:Blue	1824108	217.267	19.208	0	245	226	10.48
25	AngII-4398-400x0001.tif:Blue	1824108	202.403	26.71	0	243	208	32.074
26	AngII-4398-400x0002.tif:Blue	1824108	203.597	27.623	0	244	210	34.362
27	AngII-4398-400x0003.tif:Blue	1824108	198.626	31.589	0	244	206	35.027
28	AngII-4413-400x0001.tif:Blue	1824108	204.693	25.431	0	243	210	32.646
29	AngII-4413-400x0002.tif:Blue	1824108	204.601	26.34	0	244	212	32.644
30	AngII-4413-400x0003.tif:Blue	1824108	203.613	27.48	0	243	210	34.418
31	AngII-4336-400x0001.tif:Blue	1824108	189.297	43.772	0	244	202	33.12
32	AngII-4336-400x0002.tif:Blue	1824108	191.383	46.263	0	245	206	32.853
33	AngII-4336-400x0003-1.tif:Blue	1824108	205.226	29.86	0	244	214	32.127
34	AngII-4407-400x0001.tif:Blue	1824108	201.889	36.083	0	244	216	34.119
35	AngII-4407-400x0002.tif:Blue	1824108	198.955	38.764	0	244	212	34.194
36	AngII-4407-400x0003.tif:Blue	1824108	196.857	37.498	0	244	208	32.407
37	AngII-4334-400x0001.tif:Blue	1824108	196.704	28.231	0	244	200	38.815
38	AngII-4334-400x0002.tif:Blue	1824108	193.129	30.488	0	241	198	37.506
39	AngII-4334-400x0003.tif:Blue	1824108	199.145	27.204	0	245	204	37.8
49	Ang II +QDG-4372-400x0001.tif:Blue	1824108	205.056	32.011	0	247	216	14.351
50	Ang II +QDG-4372-400x0002.tif:Blue	1824108	207.383	30.863	0	244	222	16.572
51	Ang II +QDG-4372-400x0003.tif:Blue	1824108	219.734	15.884	0	246	226	12.362
52	Ang II +QDG-4371-400x0001.tif:Blue	1824108	218.278	18.528	0	244	226	12.273
53	Ang II +QDG-4371-400x0002.tif:Blue	1824108	220.301	16.81	0	244	226	12.692
54	Ang II +QDG-4371-400x0003.tif:Blue	1824108	221.318	16.687	0	244	226	12.828
55	Ang II +QDG-4395-400x0001.tif:Blue	1824108	190.397	24.767	0	241	194	18.141
56	Ang II +QDG-4395-400x0002.tif:Blue	1824108	188.127	25.458	0	241	192	19.631
57	Ang II +QDG-4395-400x0003.tif:Blue	1824108	194.457	22.038	0	242	198	18.333
58	Ang II +QDG-4414-400x0001.tif:Blue	1824108	192.902	24.495	0	243	198	16.748
59	Ang II +QDG-4414-400x0002.tif:Blue	1824108	191.035	23.963	0	241	196	18.404
60	Ang II +QDG-4414-400x0003.tif:Blue	1824108	186.903	22.405	0	243	190	17.868
61	Ang II +QDG-4396-400x0001.tif:Blue	1824108	188.662	27.747	0	243	196	16.615
62	Ang II +QDG-4396-400x0002.tif:Blue	1824108	188.065	25.62	0	241	194	17.767
63	Ang II +QDG-4396-400x0003.tif:Blue	1824108	192.023	24.38	0	242	198	17.808
