# Supplementary material for: Qingda Granule Attenuates Angiotensin II-Induced Renal Apoptosis and Activation of the p53 Pathway
Source: Front Pharmacol. 2022 Feb 10;12:770863. doi: 10.3389/fphar.2021.770863 (PMC8867011; doi:10.3389/fphar.2021.770863)
Supplement: Supplementary file 5 [file Table1.XLSX]

## Sheet: Sheet1
			SBP	DBP	MAP
0 week	Control	4441	133.778	107	115.667
		4437	131.417	102.167	111.667
		4373	119.8	93.5	101.9
		4333	118.182	91.7273	100.182
		4335	119.875	85.125	96.375
	Ang II	4398	123.133	88.1333	99.5333
		4336	138.5	106.9	117
		4413	129.6	100.9	110.3
		4334	114.333	90.75	98.25
		4407	126.077	90.9231	102.308
	Ang II + QDG	4371	125.222	95.2222	105
		4396	114.267	78.3333	89.9333
		4395	124.75	95.5	104.875
		4414	132.067	98.4667	109.467
		4372	126.333	88.3333	100.667
1 week	Control	4441	130.9	95.3	106.8
		4437	127.333	80.75	96.0833
		4373	124.625	87.1875	99.375
		4333	126.214	95.5	105.429
		4335	123.941	87.1176	98.9412
	Ang II	4398	201.474	173	182.053
		4336	183.368	151.895	162.053
		4413	197.188	157.438	170.312
		4334	192.263	154.789	166.947
		4407	170.167	133.889	145.833
	Ang II + QDG	4371	144.5	108.944	120.5
		4396	143.611	111.056	121.5
		4395	147.765	106.353	119.765
		4414	145.316	99.5263	114.526
		4372	148.789	107.947	121.263
2 week	Control	4441	118.588	82.7059	94.2941
		4437	137.438	97.375	110.5
		4373	121.211	82.5263	95.1053
		4333	135.526	102.158	112.895
		4335	130.7	92.45	104.9
	Ang II	4398	179	144.444	155.667
		4336	195.895	149.737	164.842
		4413	175.5	133.05	146.9
		4334	180.8	159	166
		4407	198.4	164.55	175.4
	Ang II + QDG	4371	153.056	117.222	128.889
		4396	146.5	116.25	126.05
		4395	167.7	129.7	142
		4414	151.421	93.8947	112.789
		4372	143.895	105.316	117.789
3 week	Control	4441	113.263	81.4737	91.6842
		4437	112.947	78.3684	89.5789
		4373	126.647	87.8235	100.353
		4333	105.611	75.8333	85.5
		4335	118.316	87.4737	97.3684
	Ang II	4398	186.25	143.25	157.25
		4336	206.632	160	175.211
		4413	212.211	165.842	181
		4334	205.7	165	178.1
		4407	200.867	158.267	172.133
	Ang II + QDG	4371	161.714	141.143	147.714
		4396	158.421	119.579	132.158
		4395	179.737	137.474	151.211
		4414	167.474	136.211	146.263
		4372	149.611	116.611	127.333
4 week	Control	4441	119.643	80.5	93.2143
		4437	121.278	85.6111	97.1667
		4373	108.733	65.3333	79.5333
		4333	114.706	84.1176	93.8824
		4335	107.667	78.6111	87.8889
	Ang II	4398	193.05	157.75	169.15
		4336	222.55	189.35	200.2
		4413	193.625	151.688	165.312
		4334	192.526	154.737	167
		4407	194.45	158.95	170.4
	WT+QDG	4371	146.35	112.8	123.6
		4396	164.7	115	131.3
		4395	172.55	136.85	148.4
		4414	158.167	119.833	132.222
		4372	143.889	111.278	121.778
