# Supplementary material for: Qingda Granule Attenuates Angiotensin II-Induced Renal Apoptosis and Activation of the p53 Pathway
Source: Front Pharmacol. 2022 Feb 10;12:770863. doi: 10.3389/fphar.2021.770863 (PMC8867011; doi:10.3389/fphar.2021.770863)
Supplement: Supplementary file 7 [file Table5.XLSX]

## Sheet: Sheet1
		Control (total)	Ang II (1uM)(total)	Ang II (1uM)+QDG(25ug/ml)(total)	Ang II (1uM)+QDG(50ug/ml)(total)
	1	1	16	8	1
	2	1	20	11	3
	3	0	15	11	1
